# Supplementary material for: The Unintended Consequences of Telehealth in Australia: Critical Interpretive Synthesis
Source: J Med Internet Res. 2024 Aug 27;26:e57848. doi: 10.2196/57848 (PMC11387926; doi:10.2196/57848)
Supplement: Multimedia Appendix 2 [file jmir_v26i1e57848_app2.xlsx]

## Sheet: Sheet1
Selected study characteristics for included articles.
Authors	Care Model	Rural or Metro	Post COVID-19	Setting/Specialty	State -Territory*	Synchronous?	Type of Participants	Telephone or Video	Data Collection Methods	Study Design	Unintedned consequences
											Positive	Negative	Neutral
Adams et al. 2021 [6]	Patient-to-provider	Metro	Yes	Outpatient Rheumatology	SA	Synchronous	Consumers	Telephone	Survey	Mixed-methods	Accommodating patients’ personal needs and circumstances	Anxiety provoking for patients, patients/carers lack confidence in telehealth care, telehealth consulations are rushed, communication challenges, loss of non-verbal cues, impersonal interactions undermining rapport buidling, telehealth consultations being rushed by clinicians
Aung et al. 2022 [62]	Patient-to-provider	Metro	Yes	Oncology	VIC	Synchronous	Consumers, clinicians	Both	Interviews	Qualitative	Accommodating patients’ personal needs and circumstances	Loss of non-verbal cues, communication challenges, over-reliance on patient-reported symptoms, risk of misdiagnosis, patients are passive participants, removed the sense of safety that comes from being e physically present in healthcare faciliaties, clinicians’ inability to make clinical decisions, patients/carers lack confidence in telehealth care, impersonal interactions undermining rapport bui…
Auret et al. 2022 [80]	Patient-to-provider	Rural	No	haematology	WA	Synchronous	Patients	Video	Survey, interviews	Mixed-methods	Patients receive care in a familiar environment close to support, accommodating patients’ personal needs and circumstances	Patients/carers lack confidence in telehealth care, loss of non-verbal cues, Hindering information and documents sharing with patients
Ayres et al. 2021 [51]	Multiple	Rural	Yes	Community Services	WA	Synchronous	Consumers, clinicians	Both	interviews	Qualitative	Safe space for psychological support for vulnerable patients, accommodating patients’ personal needs and circumstances, patients are more inclined to open up about sensitive health issues, access to expertise and support for rural clinicians, increased flexibility of practice for clinicians	Anxiety provoking for patients, increased finacial burden on consumers, difficulties assessing surrounding risks for vulnerable patients, communication challenges, loss of non-verbal cues, surrounding distractions affecting consultation quality, impersonal interactions undermining rapport buidling, blurred boundaries between the personal and the therapeutic/clinical spaces
Bagot et al. 2015 [111]	Provider-to-provider	Rural	No	Neurology/ Emergency Medicine	VIC	Synchronous + asynchronous	Clinicians	Video	Documents, interviews	Mixed-methods	Streamlining the referral process, informal knoweldge sharing and education for clinicians	clinicians’ inability to make clinical decisions, telehealth clinicians lacking local and contextual understanding
Bagot et al. 2016 [116]	Provider-to-provider	Rural	No	Neurology/ Emergency Medicine	VIC	Synchronous + asynchronous	Not Applicable	Video	Documents, field notes	Qualitative	Informal knowledge sharing and education for clinicians, facilitating case management and multidisciplinary care, improving flawed processes and redesigning service delivery
Baker et al. 2021 [33]	Multiple	Mixed	Yes	Music Therapy	Across Australia	Synchronous + asynchronous	Consumers, clinicians	Video	Survey	Mixed-methods	Improved patients' mental wellbeing, reducing staff occupational risks , minimising patients' exposure to illness, accommodating patients’ personal needs and circumstances, facilitated the involvement of family members and carers, better access to and sharing of resources between clinicians, increased flexibility of practice for clinicians, better utilisation of clinicians' time, improved appoint…	Increased burden and responsibilities of carers, clinicians’ inability to make clinical decisions, loss of non-verbal cues, communication challenges, inability of health professionals to guide and provide physical support to patients or encourage participation, surrounding distractions affecting consultation quality, impersonal interactions undermining rapport buidling, causing cognitive fatigue …	Change and adaptation of clinical practices and processes
Banbury et al. 2019 [34]	Group Therapy	Rural	No	Aged Care	Across Australia	Synchronous	Carers	Video	Admin data, survey, interviews	Mixed-methods	Improved patients' mental wellbeing, patients receive care in a familiar environment	Communication challenges
Barton et al. 2022 [7]	Patient-to-provider	Metro	Yes	Physiotherapy	Across Australia	Synchronous	Patients	Both	Survey, interviews	Mixed-methods	Minimising patients' exposure to illness, patients receive care in a familiar environment, accommodating patients’ personal needs and circumstances, better utilisation of clinicians' time	Patients/carers lack confidence in telehealth care, communication challenges, loss of non-verbal cues, impersonal interactions undermining rapport buidling
Bassilios et al. 2014 [102]	Patient-to-provider	Mixed	No	Mental Health	Across Australia	Synchronous	Clinicians, managers	Telephone	Admin data, interviews	Mixed-methods	Accommodating patients’ personal needs and circumstances	Communication challenges, loss of non-verbal cues, surrounding distractions affecting consultation quality, impersonal interactions undermining rapport buidling	Change and adaptation of clinical practices and processes
Bradford et al. 2014 [53]	Patient-to-provider	Rural	No	Palliative Care/Paediatric	QLD	Synchronous	Clinicians	Video	Interviews	Qualitative	Enabling clinicians to provide more personalised care, facilitating case management and multidisciplinary care, informal education for rural clinicians,	Increased financial burden on patients, overservicing patients, blurred boundaries between the personal and the therapeutic/clinical spaces, communication challenges, loss of non-verbal cues, impersonal interactions undermining rapport buidling,
Brown et al. 2022 [44]	Patient-to-provider	Metro	Yes	Pain Management	QLD	Synchronous	Patients	Video	Survey	Mixed-methods	Improved patients' mental wellbeing, patients receive care in a familiar environment	Patients mistakenly joining other patient’s consultations, patients/carers lack confidence in telehealth care, lack on non-verbal cues, communication challenges
Buist et al. 2000 [113]	Patient-to-provider	Mixed	No	Mental Health	VIC	Synchronous	Clinicians, managers	Video	Survey, interviews	Mixed-methods	Potentially reducing avoidable hospitalisations, facilitating case management and multidisciplinary care, informal education for rural clinicians, better utilisation of clinicians' time	Communication challenges
Butt et al. 2022 [63]	Patient-to-provider	Metro	Yes	Psycho-Oncology	Across Australia	Synchronous	Clinicians	Both	Interviews	Qualitative	Accommodating patients’ personal needs and circumstances, allowing patients to seek care anonymously, improved patient engagement, patients open up more easily	Risk of misdiagnosis, loss of non-verbal cues, impersonal interactions undermining rapport buidling, difficulties assessing surrounding risks for vulnerable patients, communication challenges especially for non-English speaking patients, lack of private spaces to discuss sensitive matters, clinicians’ inability to make clinical decisions, causing cognitive fatigue for clincians, patients do not t…	Change and adaptation of clinical practices and processes
Callisaya et al. 2021 [91]	Patient-to-provider	Not reported	Yes	Geriatric/Outpatient	VIC	Synchronous	Clinicians	Both	Survey, interviews	Mixed-methods	Accommodating patients’ personal needs and circumstances, patients open up more easily, enabling clinicians to provide more personalised care	Clinicians calling the wrong person, clinicians’ inability to make clinical decisions, loss of non-verbal cues, communication challenges, impersonal interactions undermining rapport buidling, causing cognitive fatigue for clincians, less rewarding and less satisfying to clinicians, difficulties teaching junior doctors and students over telehealth, poor triaging, patients do not take telehealth co…
Campbell et al. 2021 [104]	Multidisciplinary Team	Rural	No	Psychology/Child	QLD	Synchronous	Clinicians, managers, carers	Video	Survey, interviews, observations	Qualitative	Facilitating the involvement of family members and carers	Increased burden and responsibilities on carers, inability of health professionals to guide and provide physical support to patients or encourage participation, communication challenges, loss of non-verbal cues, impersonal interactions undermining rapport buidling, surrounding distractions affecting consultation quality, causing cognitive fatigue for clincians, increased admin and non- clinical w…	New processes and workflows, change and adaptation of clinical practices and processes, affecting clinicians’ roles and professional identity
Cartledge et al. 2022 [92]	Group Therapy	Mixed	Yes	Cardiology	VIC	Synchronous	Clinicians	Both	Focus groups	Qualitative	Accommodating patients’ personal needs and circumstances, increased frequency of contact between patients and their provider	Loss of non-verbal cues, communication challenges, impersonal interactions undermining rapport buidling, increased admin and non- clinical workload for clinicians
Chapman et al. 2020 [35]	Patient-to-provider	Mixed	No	Neuropsychology	Across Australia	Synchronous	Clinicians	Video	Survey	Mixed-methods	Improved patients' mental wellbeing, reduction in travel-induced anxiety and fatigue, reducing staff occupational risks, patients receive care in a familiar environment, accommodating patients’ personal needs and circumstances, better record keeping and documentation, improved care planning, allowing clinicians to make informed discharge decisions, increased flexibility of practice for clinicians…	Clinicians’ inability to make clinical decisions, loss of non-verbal cues, communication challenges, impersonal interactions undermining rapport buidling
Chatterton et al. 2022 [43]	Patient-to-provider	Rural	Yes	Mental Health	VIC	Synchronous	Consumers, clinicians, managers	Both	Admin data, survey, interviews, focus groups	Mixed-methods	Improved patients' mental wellbeing, patients receive care in a familiar environment, accommodating patients’ personal needs and circumstances, enabling clinicians to provide more personalised care, facilitating the involvement of family members and carers, facilitating case management and multidisciplinary care, improved care planning, informal training and education for clinicians	Patients with eating disorders experiencing negative emotions from seeing one’s image on the screen, difficulties assessing surrounding risks for vulnerable patients, blurring the boundaries between the private and clinical space, patients not trusting technology, clinicians’ inability to make clinical decisions, inability to physically examine patients, communication challenges, loss of non-verb…
Collier et al. 2016 [67]	Multiple	Metro	No	Palliative Care	SA	Synchronous + asynchronous	Clinicians	Video	Interviews, focus groups	Qualitative	Reducing staff occupational risks, facilitating the involvement of family members and carers, better utilisation of clinicians' time	Over-reliance on patient-reported symptoms, increased burden and responsibilities on carers, clinicians’ inability to make clinical decisions, loss of non-verbal cues, communication challenges, impersonal interactions undermining rapport buidling, inability to examine patients	Change and adaptation of clinical practices and processes
De Guzman et al. 2022 [59]	Patient-to-provider	Mixed	Yes	Primary care	Across Australia	Synchronous	GPs	Both	Interviews	Qualitative	Accommodating patients’ personal needs and circumstances, facilitating case management and multidisciplinary care	Potential of telehealth to financial exploitation by providers, loss of non-verbal cues, communication challenges, impersonal interactions undermining rapport buidling, disrupting and impairing workflows
Devadula et al. 2020 [45]	Patient-to-provider	Rural	No	Rheumatology	QLD	Synchronous	Patients	Video	Survey, focus groups	Mixed-methods	Reduction in travel-induced anxiety and fatigue, accommodating to patients’ personal needs and circumstances, facilitating the involvement of family members and carers, improved patient engagement, less distractions for both patients and clinicians	Some patients experiencing negative emotions from seeing one’s image on the screen
Eapen et al. 2021 [70]	Patient-to-provider	Not reported	Yes	Psychiatry/Child	NSW	Synchronous	Clinicians	Not Reported	Notes	Qualitative	Accommodating patients’ personal needs and circumstances	Difficulties assessing surrounding risks for vulnerable patients, clinicians’ inability to make clinical decisions, inability to physically examine patients, increased admin and non- clinical workload for clinicians	Change and adaptation of clinical practices and processes
Erickson et al. 2022 [105]	Patient-to-provider	Metro	Yes	Speech Pathology	VIC	Synchronous	Clinicians	Video	Focus groups	Qualitative	Facilitating the involvement of family members and carers, increased flexibility of practice for clinicians	Communication challenges, surrounding distractions affecting consultation quality, impersonal interactions undermining rapport buidling, causing cognitive fatigue for clincians, increased admin and non- clinical workload for clinicians
Fairweather et al. 2016 [46]	Patient-to-provider	Rural	No	Speech Pathology	NSW	Synchronous	Parents	Video	Survey, interviews	Mixed-methods	Reduction in travel-induced anxiety and fatigue, accommodating to patients’ personal needs and circumstances, improved patient engagement	Patients/carers lack confidence in telehealth care, loss of non-verbal cues, communication challenges, impersonal interactions undermining rapport buidling
Fairweather et al. 2017 [110]	Patient-to-provider	Rural	No	Speech Pathology	NSW	Synchronous	Staff	Video	Interviews	Qualitative	Allowing patients to seek care anonymously, increased frequency of contact between patients and their provider, informal training and education for clinicians	Communication challenges
Filbay et al. 2022 [49]	Patient-to-provider	Not reported	Yes	Allied Health	Across Australia	Synchronous	Patients, carers	Video	Interviews	Qualitative	Facilitating the involvement of family members and carers	Evoking behavioural reactions in children, increased burden and responsibilities on carers, patients/carers lack confidence in telehealth care, communication challenges, loss of non-verbal cues, surrounding distractions affecting consultation quality, impersonal interactions undermining rapport buidling
Fix et al. 2020 [81]	Patient-to-provider	Not reported	No	Reproductive Health	Across Australia	Synchronous	Patients	Both	Interviews	Qualitative	Patients receive care in a familiar environment, accommodating to patients’ personal needs and circumstances, patients open up more easily, improved patient engagement
Fogarty, Jones at al. 2022 [71]	Patient-to-provider	Metro	Yes	Allied Health	VIC	Synchronous	Clinicians	Both	Admin data, interviews	Mixed-methods	Accommodating to patients’ personal needs and circumstances	Difficulties assessing surrounding risks for vulnerable patients, inability of health professionals to guide and provide physical support to patients or encourage participation, communication challenges, impersonal interactions undermining rapport buidling	Change and adaptation of clinical practices and processes
Fogarty, Savopoulos et al. 2022 [8]	Patient-to-provider	Mixed	Yes	Allied Health	VIC	Synchronous	Carers, clinicians	Video	Interviews	Qualitative	Improved patients' mental wellbeing, patients receive care in a familiar and comfortable environment, accommodating to patients’ personal needs and circumstances, enabling clinicians to provide more personalised care, facilitating the involvement of family members and carers	Loss of non-verbal cues, communication challenges, impersonal interactions undermining rapport buidling
Gibbs et al. 2021 [36]	Patient-to-provider	Metro	Yes	Allied Health	NSW	Synchronous	Patients, carers, clinicians	Video	Survey, interviews	Mixed-methods	Improved patients' mental wellbeing, patients receive care in a familiar and comfortable environment, facilitating the involvement of family members and carers	Evoking behavioural reactions in children, anxiety-provoking for some patients, clinicians’ inability to make clinical decisions, loss of non-verbal cues, communication challenges, patients/carers lack confidence in telehealth care, surrounding distractions affecting consultation quality
Guilfoyle et al. 2003 [120]	Patient-to-provider	Rural	No	Allied Health/Aged Care	QLD	Synchronous	Staff, clinicians	Video	Admin data, survey, focus group	Mixed-methods	Access to expertise and support for rural clinicians, minimising rural clinicians' feeling of isolation
Haines et al. 2023 [103]	Patient-to-provider	Metro	Yes	Outpatient Physiotherapy	VIC	Synchronous	Physiotherapists	Both	Interviews	Qualitative	Enabling clinicians to provide more personalised care, allowing providers to multitask, better utilisation of clinicians' time, freeing up physical space in hospitals	Clinicians’ inability to make clinical decisions, inability to physically examine patients, loss of non-verbal cues, communication challenges, impersonal interactions undermining rapport buidling, inability of health professionals to guide and provide physical support to patients or encourage participation, causing ergonomic fatigue for clinicians, less rewarding and less satisfying to clinicians	Change and adaptation of clinical practices and processes, affecting clinicians’ roles and professional identity
Hardie et al. 2022 [76]	Patient-to-provider	Mixed	Yes	General Practice	VIC	Synchronous + asynchronous	GPs, PHN reps, data custodians	Both	Focus groups	Qualitative	Minimising exposure to illness, accommodating to patients’ personal needs and circumstances, improved care planning, better management of chronic and complex conditions, streamlining patient triage	Clinicians’ inability to make clinical decisions, inability to physically examine patients, hindering information and documents sharing between clinicians, increased admin and non- clinical workload for clinicians
Harrison et al. 2014 [118]	Patient-to-provider	Mixed	No	Oncology	NSW	Synchronous	Clinicians	Telephone	Interviews	Qualitative	Streamlining patient triage	Loss of non-verbal cues, communication challenges, impersonal interactions undermining rapport buidling
Haydon et al. 2021 [74]	Multidisciplinary Team	Rural	Mixed	Geriatric/Aged Care	VIC	Synchronous	Staff	Video	Admin data, interviews	Mixed-methods	Reducing accidents resulting from patient transportation, facilitating the involvement of family members and carers, reducing avoidable hospitalisation and polypharmacy, facilitating case management and multidisciplinary care, streamlining the referral process, informal knoweldge sharing and education for clinicians
Hill et al. 2012 [93]	Patient-to-provider	Mixed	No	Speech Pathology	Across Australia	Synchronous + asynchronous	Clinicians	Both	Survey	Mixed-methods	Accommodating to patients’ personal needs and circumstances, empowering patients and reinforcing their autonomy, enabling clinicians to provide more personalised care, increased flexibility of practice for clinicians, efficient for student supervision, better utilisation of clinicians' time, allowing providers to service more patients, improving appointment scheduling,
Hines et al. 2015 [106]	Patient-to-provider	Metro	No	Speech Pathology	NSW	Synchronous	Clinicians	Video	Interviews	Qualitative	Facilitating the involvement of family members and carers	Loss on non-verbal cues, communication challenges, impersonal interactions undermining rapport buidling	Change and adaptation of clinical practices and processes
Hines et al. 2019 [37]	Patient-to-provider	Rural	No	Allied Health	Across Australia	Synchronous	Parents, teachers	Video	Interviews	Mixed-methods	Improved patients' mental wellbeing, patients receive care in a familiar and comfortable environment, accommodating to patients’ personal needs and circumstances, facilitating the involvement of family members and carers, increased frequency of contact between patients and their provider
Isautier et al. 2020 [52]	Patient-to-provider	Not reported	Yes	Multiple	Across Australia	Synchronous	Consumers	Both	Survey	Mixed-methods		Anxiety-provoking for some patients, medication errors and mix-ups, patients/carers lack confidence in telehealth care, telehealth consultations being rushed by clinicians, hindering information and documents sharing with patients, communication challenges, loss of non-verbal cues, impersonal interactions undermining rapport buidling, inefficiencies due to repeating and doubling of efforts	Change and adaptation of clinical practices and processes
James et al. 2021 [77]	Patient-to-provider	Mixed	Yes	Primary care	Across Australia	Synchronous	Nurses	Both	Interviews	Qualitative	Minimising exposure to illness, patients to receive care in a familiar and comfortable environment, better utilisation of clinicians' time, minimising social isolation for elderly patients	Clinicians’ inability to make clinical decisions, loss of non-verbal cues, communication challenges, inability to physically examine patients,
Javanparast et al. 2021 [82]	Patient-to-provider	Metro	Yes	General Practice	SA	Synchronous	Patients	Telephone	Interviews	Qualitative	Patients receive care in a familiar and comfortable environment, patients open up more easily, improved patient engagement, increased frequency of contact between patients and their provider	Loss of non-verbal cues, communication challenges
Jhaveri et al. 2016 [89]	Provider-to-provider	Rural	No	Oncology	QLD	Synchronous	Staff, clinicians	Video	Interviews	Qualitative	Patients to receive care close to support network, informal training and education for clinicians,	Risk of deskilling clinicians due to lack of hands-on experience
Jhaveri et al. 2022 [64]	Patient-to-provider	Mixed	Mixed	Rheumatology	QLD	Synchronous	Clinicians	Both	Survey, interviews	Mixed-methods		Risk of misdiagnosis, inability to physically examine patients, over-reliance on patient-reported symptoms, clinicians’ inability to make clinical decisions, less rewarding and less satisfying to clinicians, increased admin and non- clinical workload for clinicians, inefficiencies due to repeating and doubling of efforts
Johnsson et al. 2019 [112]	Multiple	Rural	No	Allied Health	NSW	Synchronous	Carers, clinicians, staff	Video	Interviews	Qualitative		Clinicians’ inability to make clinical decisions, inability to physically examine patients, patients/carers lack confidence in telehealth care, loss of non-verbal cues, communication challenges, impersonal interactions undermining rapport buidling
Johnsson et al. 2021 [73]	Patient-to-provider	Not reported	Yes	Allied Health	Multiple	Synchronous	Consumers, clinicians	Video	Survey	Mixed-methods	Reducing staff occupational risks, facilitating the involvement of family members and carers, better utilisation of clinicians' time, allowing providers to service more patients	Clinicians’ inability to make clinical decisions, communication challenges, surrounding distractions affecting consultation quality, increased admin and non- clinical workload for clinicians
Johnston et al. 2020 [122]	Multiple	Mixed	No	Radiology	Multiple	Synchronous + asynchronous	Staff, clinicians	Video	Interviews	Qualitative	Improved clinicians' digital literacy and confidence using technology,		New processes and workflows, change and adaptation of clinical practices and processes
Kelly et al. 2019 [83]	Patient-to-provider	Not reported	No	Nephrology	QLD	Synchronous + asynchronous	Patients	Telephone	Interviews	Mixed-methods	Patients receive care in a familiar and comfortable environment, patients open up more easily
Knott et al. 2020 [72]	Patient-to-provider	Rural	No	Psychology	QLD	Synchronous	Clinicians	Video	Interviews	Qualitative	Accommodating to patients’ personal needs and circumstances, enabling clinicians to provide more personalised care, allowing patients to seek care anonymously,	Difficulties assessing surrounding risks for vulnerable patients, loss of non-verbal cues, communication challenges, impersonal interactions undermining rapport buidling	Change and adaptation of clinical practices and processes
Kohlhoff et al. 2020 [84]	Patient-to-provider	Rural	No	Psychology	NSW	Synchronous	Consumers	Video	Interviews	Qualitative	Patients receive care in a familiar and comfortable environment, enabling clinicians to provide more personalised care
Lee et al. 2022 [38]	Patient-to-provider	Rural	No	Oncology (Trials)	VIC	Synchronous	Patients, carers	Video	Survey, interviews	Mixed-methods	Improved patients' mental wellbeing, patients receive care in a familiar and comfortable environment and close to support network
Mackenzie et al. 2022 [58]	Patient-to-provider	Mixed	No	Surgery (Multiple)	Across Australia	Synchronous	Clinicians	Video	Survey	Mixed-methods	Environmental benefits due to reduced travel, accommodating to patients’ personal needs and circumstances, improving the follow-up experience for patients	Risk of misdiagnosis, loss of non-verbal cues, communication challenges, impersonal interactions undermining rapport buidling, over-reliance on patient-reported symptoms, increasing medicolegal liabilities, culturally inappropriate for indigenous patients, clinicians’ inability to make clinical decisions, inability to physically examine patients, increased admin and non- clinical workload for cli…
Martin-Khan et al. 2015 [115]	Patient-to-provider	Rural	No	Multiple	QLD	Synchronous + asynchronous	Patients, clinicians, staff	Video	Admin data, survey	Mixed-methods		Hindering information and documents sharing between clinicians, increased admin and non- clinical workload for clinicians
McGrath 2015 [85]	Patient-to-provider	Rural	No	haematology	QLD	Synchronous + asynchronous	Patients	Both	Interviews	Qualitative	Patients receive care in a familiar and comfortable environment
Mclaughlin et al. 2022 [109]	Patient-to-provider	Metro	Yes	Gynaecology	VIC	Synchronous	Consumers, clinicians	Both	Survey	Mixed-methods	Improved appointment attendance by patients	Communication challenges especially for non-English speaking patients, impersonal interactions undermining rapport buidling, clinicians’ inability to make clinical decisions, inability to physically examine patients, hindering information and documents sharing with patients
McPherson et al. 2021 [65]	Patient-to-provider	Rural	Yes	Physiotherapy	Across Australia	Synchronous	Clinicians	Video	Survey	Mixed-methods		Risk of misdiagnosis, inability to physically examine patients, lack of private spaces to discuss sensitive matters, clinicians’ inability to make clinical decisions
McQueen et al. 2022 [39]	Patient-to-provider	Mixed	Yes	Psychology	WA	Synchronous	Patients, carers, clinicians	Video	Survey	Mixed-methods	Improved patients' mental wellbeing, patients receive care in a familiar and comfortable environment, accommodating to patients’ personal needs and circumstances, improved patient engagement	Evoking behavioural reactions in children, blurring the boundaries between the private and clinical space, lack of private spaces to discuss sensitive matters, clinicians’ inability to make clinical decisions, loss of non-verbal cues, communication challenges, impersonal interactions undermining rapport buidling, surrounding distractions affecting consultation quality
Mooi et al. 2012 [90]	Patient-to-provider	Rural	No	Oncology	QLD	Synchronous	Patients, carers, clinicians	Video	Interviews	Mixed-methods	Patients receive care close to support network, facilitating the involvement of family members and carers, facilitating case management and multidisciplinary care, informal training and education for clinicians, saving clinicians travel time
Neuhaus et al. 2018 [123]	Provider-to-provider	Not reported	No	Hepatology/Correctional Facilities	QLD	Synchronous	Staff	Video	Interviews	Qualitative	Informal training and education for clinicians, reducing expenditure on patient transportation	Increased admin and non- clinical workload for clinicians
Newman et al. 2016 [94]	Multiple	Rural	No	Mental Health	SA	Synchronous	Staff, clinicians, managers	Video	Interviews focus groups	Qualitative	Accommodating to patients’ personal needs and circumstances, allowing patients to seek care anonymously, reducing avoidable hospitalisations, access to expertise and support for rural clinicians, increased flexibility of practice for clinicians, informal training and education for clinicians, saving clinicians travel time	Culturally inappropriate for indigenous patients, inappropriate for patients with mental or cognitive impairment, inappropriate for acutely unwell patients, communication challenges especially for non-English speaking patients, increased admin and non- clinical workload for clinicians
O'Brian et al. 2014 [86]	Patient-to-provider	Mixed	No	Speech Pathology	Multiple	Synchronous	Parents	Video	Survey, interviews	Mixed-methods	Patients receive care in a familiar and comfortable environment, accommodating to patients’ personal needs and circumstances, enabling clinicians to provide more personalised care, improved patient engagement	Communication challenges, surrounding distractions affecting consultation quality
Olver et al. 2000 [69]	Provider-to-provider	Metro	No	Oncology	Multiple	Synchronous	Consumers, clinicians	Video	Survey	Mixed-methods	Access to expertise and support for clinicians, informal training and education for clinicians, better utilisation of clinicians' time, saving clinicians travel time	Increasing medicolegal liabilities, communication challenges, loss of non-verbal cues, ambiguity about clinical roles and responsibilities when multiple clinicians are involved
Owen 2020 [87]	Patient-to-provider	Mixed	Not reported	Psychology/Child	QLD	Synchronous	Carers, clinicians	Video	Survey	Mixed-methods	Patients receive care in a familiar and comfortable environment, accommodating to patients’ personal needs and circumstances	Communication challenges, loss of non-verbal cues, impersonal interactions undermining rapport buidling, surrounding distractions affecting consultation quality, patients do no take telehealth consultations seriously
Pasanen et al. 2022 [95]	Patient-to-provider	Mixed	Yes	Palliative Care	VIC	Synchronous	Consumers, clinicians	Both	Interviews	Qualitative	Accommodating to patients’ personal needs and circumstances, facilitating case management and multidisciplinary care, allowing clinicians to make informed discharge decisions, improved patient engagement, patients open up more easily, increased frequency of contact between patients and their provider, improved appointment attendance by patients	Risk of misdiagnosis, loss of non-verbal cues, communication challenges, impersonal interactions undermining rapport buidling, inability to physically examine patients, over-reliance on patient-reported symptoms, clinicians’ inability to make clinical decisions, patients/carers lack confidence in telehealth care, causing clinicians cognitive fatigue, less rewarding and less satisfying to clinicia…	Change and adaptation of clinical practices and processes
Phillips et al. 2022 [96]	Patient-to-provider	Rural	Yes	Rehabilitation	QLD	Synchronous + asynchronous	Carers, clinicians	Video	Interviews	Qualitative	Accommodating to patients’ personal needs and circumstances, facilitating the involvement of family members and carers, increased frequency of contact between patients and their provider, access to expertise and support for rural clinicians, informal training and education for clinicians		Affecting clinicians’ roles and professional identity
Pitt et al. 2018 [48]	Group Therapy	Not reported	No	Speech Pathology	QLD	Synchronous	Clinicians	Video	Interviews	Qualitative	Improved patients' mental wellbeing, accommodating to patients’ personal needs and circumstances, improving clinicians' digital literacy and confidence using technology, increased flexibility of practice for clinicians, allowing providers to service more patients	Communication challenges, loss of non-verbal cues, increased admin and non- clinical workload for clinicians
Raatz et al. 2020 [88]	Patient-to-provider	Mixed	No	Speech Pathology	Across Australia	Synchronous	Clinicians	Video	Survey	Mixed-methods	Patients receive care in a familiar and comfortable environment, accommodating to patients’ personal needs and circumstances, empowering patients and reinforcing their autonomy, facilitating the involvement of family members and carers, access to expertise and support for clinicians, informal training and education for clinicians
Rainsford et al. 2022 [114]	Provider-to-provider	Rural	Yes	Palliative Care/Aged Care	NSW	Synchronous	Staff, nurses, managers	Video	Survey, interviews	Mixed-methods	Better record keeping and documentation, saving clinicians travel time	Hindering information and documents sharing with patients, communication challenges
Roberts et al. 2015 [97]	Patient-to-provider	Rural	No	Anaesthesia	NT	Synchronous	Patients	Video	Survey	Mixed-methods	Accommodating to patients’ personal needs and circumstances, facilitating case management and multidisciplinary care
Robinson 2002 [119]	Multiple	Rural	No	General Practice	VIC	Synchronous	Clinicians	Video	Interviews	Qualitative	Access to expertise and support for clinicians	Communication challenges, loss of non-verbal cues
Shannon et al. 2022 [108]	Patient-to-provider	Not reported	Yes	Multiple	VIC	Synchronous	Staff, clinicians, managers	Video	Survey	Mixed-methods	Facilitating the involvement of family members and carers	Inappropraite for patients with mental or cognitive impairment, inappropraite for acutely unwell patients, clinicians’ inability to make clinical decisions, inability to physically examine patients, communication challenges, impersonal interactions undermining rapport buidling
Sharpe et al. 2012 [121]	Provider-to-provider	Rural	No	Patient Retrieval/ Emergency Medicine	QLD	Synchronous	Clinicians	Video	Admin data, survey	Mixed-methods	Access to expertise and support for clinicians		Affecting clinicians’ roles and professional identity
Shiner et al. 2022 [98]	Multidisciplinary Team	Metro	Yes	Rehabilitation	NSW	Synchronous	Patients	Video	Survey	Mixed-methods	Accommodating to patients’ personal needs and circumstances
Smith et al. 2022 [40]	Patient-to-provider	Mixed	Yes	Oncology	NSW	Synchronous	Patients, carers, clinicians	Both	Interviews	Qualitative	Improved patients' mental wellbeing, patients receive care in a familiar and comfortable environment, minimising exposure to illness, accommodating to patients’ personal needs and circumstances, facilitating the involvement of family members and carers, increased frequency of contact between patients and their provider, increased flexibility of practice for clinicians, saving clinicians travel ti…	Risk of misdiagnosis, delayed treatment, inappropraite for patients with hearing impairment, loss of non-verbal cues, impersonal interactions undermining rapport buidling, communication challenges especially for non-English speaking patients, scheduling confusion and inappropriate timing of telehealth consultations, blurring the boundaries between the private and clinical space, clinicians’ inabi…	Change and adaptation of clinical practices and processes
Smithson et al. 2021 [54]	Patient-to-provider	Metro	Mixed	Primary Care/ Chronic Disease Management	QLD	Synchronous	Patients, clinicians, staff	Both	Admin data, survey, focus groups	Mixed-methods	Accommodating to patients’ personal needs and circumstances, better utilisation of clinicians' time	Increased financial burden on consumers, communication challenges, loss of non-verbal cues, increased admin and non- clinical workload for clinicians
Smyth et al. 2022 [41]	Patient-to-provider	Mixed	Yes	Multiple	Multiple	Synchronous	Clinicians	Both	Interviews	Qualitative	Improved patients' mental wellbeing, patients receive care in a familiar and comfortable environment, safe space for psychological support for vulnerable patients, accommodating to patients’ personal needs and circumstances, facilitating case management and multidisciplinary care, better record keeping and documentation	Inapproapriate for patients with limited digital literacy, inappropraite for patients with hearing impairment, loss of non-verbal cues, impersonal interactions undermining rapport buidling, communication challenges especially for non-English speaking patients, clinicians’ inability to make clinical decisions, inability to physically examine patients, patients do no take telehealth consultations s…	New processes and workflows, change and adaptation of clinical practices and processes
Snoswell et al. 2019 [99]	Patient-to-provider	Rural	No	Endocrinology	QLD	Synchronous	Not Applicable	Video	Admin data	Quantitative	Accommodating to patients’ personal needs and circumstances, facilitating case management and multidisciplinary care, increased flexibility of practice for clinicians, informal training and education for clinicians, better utilisation of clinicians' time, allowing clinicians to service more patients, reducinghealth system expenditure on reimbursements of patient travel
Snoswell et al. 2022 [57]	Patient-to-provider	Not Applicable	No	Multiple	QLD	Synchronous	Not Applicable	Both	Admin data	Quantitative	Societal productivity gain
Sutarsa et al. 2022 [55]	Multiple	Rural	Yes	Primary Care	NSW	Synchronous	Consumers, GPs	Both	Interviews	Qualitative	Access to expertise and support for rural clinicians, potentially improving rural workforce retention	Increased financial burden on consumers, inapproapriate for patients with limited digital literacy, clinicians’ inability to make clinical decisions, lack of local and contextual understanding of the patient’s circumstances by telehealth clinicians, patients/carers lack confidence in telehealth care, communication challenges, loss of non-verbal cues, impersonal interactions undermining rapport bu…
Sutherland et al. 2021 [78]	Patient-to-provider	Mixed	Yes	Speech Pathology	Across Australia	Synchronous	Clinicians	Video	Survey	Mixed-methods	Safe space for psychological support for vulnerable patients, patients open up more easily, enabling clinicians to provide more personalised care, facilitating the involvement of family members and carers,	Clinicians’ inability to make clinical decisions, communication challenges, surrounding distractions affecting consultation quality, patients do no take telehealth consultations seriously
Sutherland, Hodge et al. 2021 [107]	Patient-to-provider	Mixed	Yes	Speech Pathology	Across Australia	Synchronous	Clinicians	Video	Survey	Mixed-methods		Surrounding distractions affecting consultation quality, increased admin and non- clinical workload for clinicians	New processes and workflows, change and adaptation of clinical practices and processes
Swales et al. 2020 [79]	Patient-to-provider	Mixed	No	Speech Pathology	Across Australia	Synchronous + asynchronous	Clinicians	Both	Survey	Mixed-methods	Patients receive care in a familiar and comfortable environment, minimising social isolation for elderly patients, increased frequency of contact between patients and their provider, access to expertise and support for clinicians, improving clinicians' digital literacy and confidence using technology, increased flexibility of practice for clinicians, efficient for student supervision, saving clin…	Impersonal interactions undermining rapport buidling, increased admin and non- clinical workload for clinicians
Thomas & Catapan et al. 2022 [60]	Multidisciplinary Team	Metro	Yes	Outpatient Pharmacy	QLD	Synchronous	Staff, clinicians, managers	Both	Admin data, interviews	Mixed-methods	Better utilisation of clinicians' time	Potential of telehealth to financial exploitation, inappropraite for patients with mental or cognitive impairment, communication challenges especially for non-English speaking patients, loss of non-verbal cues, increased admin and non- clinical workload for clinicians, disrupting and impairing workflows, patients do no take telehealth consultations seriously	New processes and workflows, change and adaptation of clinical practices and processes, affecting clinicians’ roles and professional identity
Thomas et al. 2022 [66]	Patient-to-provider	Metro	Yes	Allied Health	QLD	Synchronous	Staff, clinicians, managers	Both	Admin data, interviews, focus groups	Mixed-methods	Accommodating to patients’ personal needs and circumstances, enabling clinicians to provide more personalised care, improved care planning, streamlining patient triage,	Risk of misdiagnosis, over-reliance on patient-reported symptoms, communication challenges, loss of non-verbal cues, causing clincians cognitive fatigue, less rewarding and less satisfying to clinicians, increased admin and non- clinical workload for clinicians
Thrum et al. 2018 [50]	Patient-to-provider	Not reported	No	Audiology	QLD	Synchronous	Patients	Video	Survey, interviews	Mixed-methods	Empowering patients and reinforcing their autonomy	Patients with hearing aids experiencing negative emotions from seeing one’s image on the screen
Toll et al. 2022 [75]	Patient-to-provider	Mixed	Yes	Multiple	Across Australia	Synchronous + asynchronous	Consumers	Both	Focus groups	Qualitative	Minimising exposure to illness, accommodating to patients’ personal needs and circumstances, improved care planning, improved management of chronic and complex conditions	Communication challenges especially for non-English speaking patients, loss of non-verbal cues, impersonal interactions undermining rapport buidling, scheduling confusion and inappropriate timing of consultations for patients, patients/carers lack confidence in telehealth care, inability to physically examine patients, telehealth consultations being rushed by clinicians, disrupting and impairing …
Van Dam et al. 2022 [47]	Patient-to-provider	Mixed	Yes	Multiple	TAS	Synchronous + asynchronous	Consumers	Both	Interviews	Qualitative	Reduction in travel-induced anxiety and fatigue, minimising exposure to illnes, patients open up more easily, improved patient engagement	Patients/carers lack confidence in telehealth care, inability to physically examine patients, telehealth consultations being rushed by clinicians, impersonal interactions undermining rapport buidling, possibility that other people might overhear
Venville et al. 2021 [42]	Patient-to-provider	Mixed	Yes	Mental Health	Across Australia	Synchronous + asynchronous	Consumers, clinicians	Both	Interviews	Qualitative	Safe space for psychological support for vulnerable patients, empowering patients and reinforcing their autonomy	Patients with eating disorders experiencing negative emotions from seeing one’s image on the screen, difficulties assessing surrounding risks for vulnerable patients, removed the sense of safety that comes from being e physically present in healthcare faciliaties, blurring the boundaries between the private and clinical space, possibility that other people might overhear, impersonal interactions …	Change and adaptation of clinical practices and processes
Wade et al. 2012 [100]	Patient-to-provider	Not reported	No	Infectious Diseases	SA	Synchronous	Patients, clinicians, staff	Video	Admin data, interviews	Mixed-methods	Saving clinicians travel time, better utilisation of clincians' time	Lack of private spaces to discuss sensitive matters
Wade, Eliott et al. 2012 [61]	Multiple	Mixed	No	Multiple	Across Australia	Synchronous	Clinicians, managers	Both	Interviews	Qualitative	Reducing staff occupational risks, reducing accidents resulting from patient transportation, providing better incidents audit, accommodating to patients’ personal needs and circumstances, patients open up more easily, empowering patients and reinforcing their autonomy, informal knowledge sharing between providers to support care delivery, facilitating case management and multidisciplinary care, b…	Risk of misdiagnosis, increasing medicolegal liabilities, lack of local services to deal with adverse events, lack of private spaces to discuss sensitive matters, potentially exacerbating workforce shortages in rural areas	Change and adaptation of clinical practices and processes, changes in power dynamics when multiple clinicians are involved in case management, affecting clinicians’ roles and professional identity
White et al. 2022 [56]	Patient-to-provider	Mixed	Yes	Multiple	NSW	Synchronous	Clinicians	Both	Interviews	Qualitative	Accommodating to patients’ personal needs and circumstances, improved care planning, improved management of chronic and complex conditions, improving the follow-up experience for patients,	Increased financial burden on consumers, patient misidentification, medication errors, risk of misdiagnosis, delayed treatment, loss of non-verbal cues, communciation challenges, patients do no take telehealth consultations seriously, inability to physically examine patients, over-reliance on patient-reported symptoms, difficulties assessing surrounding risks for vulnerable patients, lack of priv…	New processes and workflows, change and adaptation of clinical practices and processes
Wiadji et al. 2021 [68]	Patient-to-provider	Mixed	Yes	Surgery (Multiple)	Across Australia	Synchronous	Clinicians	Both	Survey	Mixed-methods		Increasing medicolegal liabilities, communication challenges especially for non-English speaking patients, challenges obtaining informed consent from patients, deskilling rural clinicians due to lack of opportunities to practice, threatening the viability and sustainability of rural practice
Wiadji, Mackenzie et al. 2021 [101]	Patient-to-provider	Mixed	Yes	Surgery (Multiple)	Across Australia	Synchronous	Patients	Both	Survey	Mixed-methods		Communication challenges, loss of non-verbal cues, impersonal interactions undermining rapport buidling
Zilliacus et al. 2009 [117]	Patient-to-provider	Rural	No	Genetic Counselling	NSW	Synchronous	Clinicians	Video	Interviews	Qualitative	Saving clinicians travel time		Changes in power dynamics when multiple clinicians are involved in case management, affecting clinicians’ roles and professional identity
